# Supplementary material for: Successful Conservative Treatment of Maternal Spontaneous Unilateral Adrenal Hemorrhage Causing Severe Anemia in the Third Trimester of Pregnancy—A Case Report
Source: Medicina (Kaunas). 2024 Sep 4;60(9):1448. doi: 10.3390/medicina60091448 (PMC11434074; doi:10.3390/medicina60091448)
Supplement: Supplementary file 1 [file medicina-60-01448-s001.zip]

Archive with 1 entries (1 files):
- medicina-3187299-supplementary.pdf
